# Supplementary material for: BB0562 is a nutritional virulence determinant with lipase activity important for Borrelia burgdorferi infection and survival in fatty acid deficient environments
Source: PLoS Pathog. 2021 Aug 20;17(8):e1009869. doi: 10.1371/journal.ppat.1009869 (PMC8409650; doi:10.1371/journal.ppat.1009869)
Supplement: S1 Data — (XLSX) [file ppat.1009869.s009.xlsx]

## Sheet: Fig1C
Fig 1C. B. burgdorferi gene expression analysis throughout the enzootic cycle.
	Fed Larvae (mRNA copies/ recA mRNA copies)
gene target	Rep 1	Rep 2	Rep 3	Mean	Std deviation
flaB	822.934	859.859	135.868	606.22	407.755
ospA	20.437	17.3885	7.49083	15.1054	6.76831
ospC	0	0	0.18207	0.0606899	0.105118
bb0562	0.831915	0.573279	0.21906	0.541418	0.307667
bb0563	147.579	159.927	18.4846	108.663	78.3408
bb0564	46.2123	20.1658	6.07042	24.1495	20.3653
	UnFed Nymph (mRNA copies/ recA mRNA copies)
gene target	Rep 1	Rep 2	Rep 3	Mean	Std deviation
flaB	203.362	215.08	304.228	240.89	55.1641
ospA	10.7886	9.63584	10.146	10.1901	0.577642
ospC	0	0	0	0	0
bb0562	0.275768	0.378794	0.157702	0.270755	0.110631
bb0563	48.1396	51.4863	65.2308	54.9522	9.05743
bb0564	25.4637	22.1261	30.1035	25.8978	4.00639
	Fed Nymph (mRNA copies/ recA mRNA copies)
gene target	Rep 1	Rep 2	Rep 3	Mean	Std deviation
flaB	229.749	205.01	312.633	249.131	56.3687
ospA	15.118	16.4138	17.191	16.2409	1.04725
ospC	2.68046	4.43009	1.22381	2.77812	1.60537
bb0562	0.435952	0.375517	0.456638	0.422702	0.0421525
bb0563	44.2198	36.7473	48.7323	43.2331	6.0531
bb0564	11.7723	8.95819	13.3102	11.3469	2.20697
	Mice (bladder tissue) (mRNA copies/ recA mRNA copies)
gene target	Rep 1	Rep 2	Rep 3	Mean	Std deviation
flaB	282.69	417.683	321.363	340.578	69.5177
ospA	0	0	0	0	0
ospC	7.2294	19.0873	12.3404	12.8857	5.94772
bb0562	0.0902127	0.17882	0.0732459	0.114093	0.0566939
bb0563	100.645	209.143	104.234	138.007	61.6317
bb0564	10.3568	10.8446	5.33078	8.84407	3.05236

## Sheet: Fig2A
Fig 2A. Infection of immunocompetent mice with B. burgdorferi clones by needle inoculation.
	Percent culture positive tissues
	WT	Δbb0562	bb0562+	Δbb0563	bb0563+	Δbb0564	bb0564+	Δbb0562-bb0564	bb0562-bb0564+
Exp 1	100	33.3333	100	100	96.6667	100	100	16.6667	100
Exp 2	100	90	100	100	90	96.6667	86.6667	40	93.3333
Exp 3	83.3333	33.3333	100	100	100	96.6667	100	0	N/A
Exp 4	100	86.6667	N/A	100	N/A	100	N/A	43.3333	N/A
Exp 5	N/A	16.6667	N/A	N/A	N/A	N/A	N/A	N/A	N/A
Exp 6	N/A	33.3333	N/A	N/A	N/A	N/A	N/A	N/A	N/A
Mean	95.8333	48.8889	100	100	95.5556	98.3333	95.5556	25	96.6667
Std deviation	8.33333	31.2457	0	0	5.09175	1.9245	7.698	20.4577	4.71405
N/A: Not applicable

## Sheet: Fig2B
Fig 2B. Infection of immunocompetent mice with B. burgdorferi clones by needle inoculation.
	Percent culture positive tissues
	WT	Δbb0562+pBSV2G	Δbb0562+pBSV2G bb0562	Δbb0562-bb0564+pBSV2G	Δbb0562-bb0564+pBSV2G bb0562
Exp 1	100	26.6667	93.3333	0	100
Exp 2	33.3333	30	100	0	100
Mean	66.6667	28.3333	96.6667	0	100
Std deviation	47.1405	2.35702	4.71405	0	0

## Sheet: Fig2C
Fig 2C. Quantification of B. burgdorferi in blood.
	B. burgdorferi/ ml of blood
	WT	Δbb0562	Δbb0562-bb564
Mouse 1	3610.82	382.653	0
Mouse 2	4634.29	343.643	0
Mouse 3	4402.92	510.204	0
Mouse 4	4306.72	680.272	0
Mean	4238.69	479.193	0
Std deviation	440.575	151.755	0

## Sheet: Fig2D
Fig 2D. Quantification of B. burgdorferi loads in the skin inoculation site tissue.
	flaB copies/ 106 nid copies
	WT	Δbb0562	Δbb0562-bb0564
Mouse 1	382963	129512	231293
Mouse 2	334521	56581.8	112751
Mouse 3	301447	868786	169436
Mouse 4	495215	621845	No data--technical issue with sample
Mean	378537	419181	171160
Std deviation	84682.8	390983	59289.7

## Sheet: Fig2E
Fig 2E. Infection of immunocompromised mice with B. burgdorferi clones by needle inoculation.
	Percent culture positive tissues
	Δbb0562	bb0562+
Rep 1	33.3333	100

## Sheet: Fig3A
Fig 3A. Quantification of B. burgdorferi clones in unfed larvae.
	B. burgdorferi / unfed larva (qPCR)
	WT	Δbb0562	Δbb0563	Δbb0564	Δbb0562-bb0564
	1210	1360	9620	3060	680
	824	1530	2870	528	40.3
	929	2390	2070	1460	457
	600	1840	1580	1030	1020
	29.1	800	2080	3240	867
	845	1440	547	794	427
Mean	739.517	1560	3127.83	1685.33	581.883
Std deviation	399.92	529.188	3270.72	1176.51	350.931

## Sheet: Fig3B
Fig 3B. Quantification of B. burgdorferi clones in replete larvae.
	B. burgdorferi / replete larva (qPCR)
	WT	Δbb0562	Δbb0563	Δbb0564	Δbb0562-bb0564
	497000	280000	1090000	1380000	112000
	432000	1020000	1420000	237000	141000
	100000	60100	1410000	573000	2280
		46700		406000	0
		162000		299000	0
				681000	39100
Mean	343000	313760	1.30667e+06	596000	49063.3
Std deviation	212939	405774	187705	418473	62475.2

## Sheet: Fig3C
Fig 3C. Quantification of B. burgdorferi clones in unfed nymphs.
	B. burgdorferi / unfed nymph (qPCR)
	WT	Δbb0562	Δbb0563	Δbb0564	Δbb0562-bb0564
	91600	24300	114000	584000	2060
	190000	10900	928000	460000	243
	0	5280	1020000	472000	3400
	0	66700	418000	411000	19100
	0	0	428000	738000	430
		268000	240000	182000	0
		219000		116000	0
		0		587000	509000
				381000	170000
Mean	56320	74272.5	524667	436778	78248.1
Std deviation	84603.3	107464	368358	196323	170755

## Sheet: Fig3D
Fig 3D. Quantification of B. burgdorferi clones in replete nymphs.
	B. burgdorferi / replete nymph (CFU)
	WT	Δbb0562	Δbb0563	Δbb0564	Δbb0562-bb0564
	0	0	0	3700	0
	0	0	0	8900	0
	0	0	0	18950	0
	0	0	12250	0	0
	0	0	34250	0	0
	2220	0	0	0	0
	0	0	0	0	0
	0	0	15	0	0
	0	0	0	0	436
	1283	0	136000	28500	0
	0	0	0	26277	6000
	0	0	491	0	0
	20750	0	0	13250	0
	0	0	10750	20350	0
	0	0	260	0	0
	0	0	78	0	0
	0	12500	277000	15	0
	0	0		0	0
	0	0		0	0
	50	0		0	0
	0	0		0	0
	0	1493			0
	0	0			2653
	39700	0
	9000	0
	60000	0
	122000	0
	5850	0
		27000
		3300
		87000
		4600
		49000
		75500
		19000
		65000
		32500
		59000
Mean	9316.18	11470.9	27711.4	5711.52	395.174
Std deviation	25950.3	23660.3	72288.2	9642.01	1342.26

[truncated: 26 more sheets: Fig3E, Fig4A, Fig4B, Fig4C, Fig4D, Fig4E, Fig5C, FigA in S2 Fig, FigB in S2 Fig, FigC in S2 Fig, FigD in S2 Fig, FigE in S2 Fig, FigF in S2 Fig, FigA in S3 Fig, FigB in S3 Fig, FigC in S3 Fig, FigD in S3 Fig, FigE in S3 Fig, FigF in S3 Fig, S4_Fig …]
